# Supplementary material for: Diversity of volatile phenols and their newly identified precursors during different grape species development
Source: Front Plant Sci. 2026 Mar 11;17:1746115. doi: 10.3389/fpls.2026.1746115 (PMC13013403; doi:10.3389/fpls.2026.1746115)
Supplement: Supplementary file 2 [file Table1.xlsx]

## Sheet: S1
Table S1 Grape sample information
Grape	栽培方式	Planted years	Region	Sampling time
				T1	T2	T3	T4	T5	T6
Tian grape (V. davidii)	Pergola trejllis system	2008	Hunan (28°9′N, 113°13′E)	2022-07-18	2022-08-01	2022-08-16	3/09/2022 (veraison completion)	15/09/2022 (commercial harvest)	--
Shuanghong (V. amurensis)	Vertical shoot positioning trellis system	2014	Jilin (41°51'N, 126°53'E)	2022-07-18	2022-08-01	2022-08-17	3/09/2022 (veraison completion)	13/09/2022 (commercial harvest)	--
Yeniang No.2 (V. quinquangularis)	Pergola trejllis system	2016	Guangxi (22°36′N, 108°14′E)	2022-07-19	2022-08-02	18/08/2022 (veraison completion)	1/09/2022 (commercial harvest)	--	--
Cabernet Sauvignon (V. vinifera)	Vertical shoot positioning trellis system	2013	Ningxia (38°58'N, 106°03'E)	2022-07-19	2022-08-01	2022-08-16	29/08/2022 (veraison completion)	2022-09-12	2/10/2022 (commercial harvest)
Cabernet Sauvignon (V. vinifera)	Vertical shoot positioning trellis system	2010	Changli (39°45'N, 119°14'E)	2022-07-18	2022-08-01	16/082022	1/09/2022 (veraison completion)	2022-09-13	26/09/2022 (commercial harvest)

## Sheet: S2
Table S2 Vineyard environmental information
Paraments	Regions	Vintages	Jul	Aug	Sep
T Mean(°C)	Ningxia	2022	25.9	23.5	18.3
	Changli	2022	26.7	25.9	22.4
	Guangxi	2022	29.5	28.9	23.5
	Hunan	2022	29	30	26
	Jilin	2022	24.1	21.6	18.1
Rainfall(mm)	Ningxia	2022	89.6	60.1	17.8
	Changli	2022	159	135.6	18.5
	Guangxi	2022	243.5	116.4	76.9
	Hunan	2022	98.6	6.4	0
	Jilin	2022	215.2	111.3	25.8

## Sheet: S3
Table S2 Chromatographic and mass spectrometric information of volatile phenols
Number	Compounds	RT (min)	Mass transitions (m/z)	Fragmentor (eV)	LOD (μg/L)	LOQ (μg/L)
1	Phenol	8.43	94→94	1	0.06	0.21
2	o-Cresol	10.49	108→107	15	0.2	0.66
3	p-Cresol/ m-Cresol	11.13	108→107	15	0.49	1.63
4	Guaiacol	11.61	124→109	15	0.07	0.22
5	4-Ethyl-phenol	14.79	107→77	10	0.08	0.22
6	3-Ethyl-phenol	14.9	107→77	10	0.08	0.26
7	4-Methylguaiacol	16.02	138→123	15	0.08	0.27
8	4-Vinyl-phenol	17.48	120→91	15	0.49	1.65
9	4-Ethyl-guaiacol	20.94	152→137	10	0.03	0.09
10	4-Vinyl-guaiacol	22.72	150→135	10	0.36	1.2
11	4-Propyl-guaiacol	23.95	166→137	13	0.02	0.08
12	Syringol	23.53	154→139	15	0.21	0.69
13	Eugenol	23.69	164→149	10	0.19	0.62
14	Vanillin	24.81	152→151	15	0.29	0.98
15	Isoeugenol	25.75	164→149	10	0.39	1.31
16	Syringaldehyde	26.79	182→167	10	1.01	3.36
17	Coniferaldehyde	27.55	178→147	10	0.38	1.26

## Sheet: S4
Table S4 Key precursors of 4-ethylphenol, 4-ethylguaiacol, syringol, and eugenol
Compounds	Theoretical mass (m/z)	Number	RT (min)
Cou-H	326.1	Cou-H 1.6	1.6
		Cou-H 2.6	2.6
		Cou-H 4.4	4.4
		Cou-H 6.7	6.7
		Cou-H 9.1	9.1
		Cou-H 11.6	11.6
Cou-HH	488.153	Cou-HH 2.8	2.8
Cou-HP	458.142	Cou-HP 4.0	4
		Cou-HP 5.1	5.1
Fer-H	356.111	Fer-H 1.8	1.8
		Fer-H 8.7	8.7
		Fer-H 9.1	9.1
Fer-HH	518.164	Fer-HH 3.2	3.2
		Fer-HH 3.8	3.8
Fer-HP	488.153	Fer-HP 5.6	5.6
EU-H	326.137	EU-H 14.2	14.2
EU-HP	458.179	EU-HP 14.6	14.6
EU-HH	488.189	EU-HH 14.4	14.4
EU-HDH	472.195	EU-HDH 14.7	14.7
SY-HH	478.169	SY-HH 3.1	3.1
SY-HP	448.158	SY-HP 2.8	2.8
		SY-HP 9.2	9.2
SY-HDH	462.174	SY-HDH 3.4	3.4
		SY-HDH 14.7	14.7
Note: Cou, p-Coumaric acid; Fer, ferulic acid; EU, eugenol; SY, syringol; H, hexose; HH, dihexose; HP, hexose-pentose; HDH, hexose-deoxyhexose.

## Sheet: S5
Table S5 The berry weight and juice yield of grapes
	Yeniang No.2				Shuanghong					Tianci					Cabernet Sauvignon (Changli)						Cabernet Sauvignon (Ningxia)
	T1	T2	T3	T4	T1	T2	T3	T4	T5	T1	T2	T3	T4	T5	T1	T2	T3	T4	T5	T6	T1	T2	T3	T4	T5	T6
Weight (g/ 100berry)	139.7	143.83	160.98	164.5	106.48	129.38	120.05	130.57	131.88	320.87	309.7	335.42	307.58	303.87	73.52	81.83	90.37	110.77	126.75	119.7	73.45	92.82	127.55	137.5	124.78	123.57
Juice yield	0.69	0.6689	0.6344	0.6465	0.7846	0.7533	0.7178	0.7464	0.7223	0.7357	0.6919	0.6692	0.6722	0.7382	0.7641	0.7755	0.7176	0.7749	0.6902	0.7623	0.7409	0.7638	0.7708	0.7583	0.7266	0.7339
Total soluble solids (°Brix)	5.2±0	9.9±0	11.15±0.07	13.15±0.07	5.7±0.42	6.05±0.07	12.8±0	22.3±0	22.1±0	6.6±0	7.4±0	11.95±0.07	10.7±0	17.55±0.07	4.5±0.14	5±0.14	12±0	19.35±0.07	20.75±0.07	22.45±0.07	6.55±0.21	15.8±0	19.95±0.07	22.8±0	25.25±0.21	27.25±0.07
Titratable acid (g/L)	43±0.52	33.37±0	22.05±0	17.05±0.83	42.56±0.1	44.61±0.31	65.05±1.56	46.31±0	43.81±1.25	38.88±1.14	31.53±1.14	13.23±0	6.98±0.31	8.16±0.1	32.63±0.42	26.9±0.83	19.04±0.31	15.07±0.52	13.3±0.1	11.39±0.52	38.96±0.21	21.68±0.1	16.83±0.1	12.86±0.1	9.33±0.1	8.82±1.04
pH	2.58	2.59	2.73	2.95	2.49	2.41	2.35	2.43	2.53	2.54	2.62	2.89	3.11	3.24	2.59	2.67	2.78	3.04	3.14	3.16	2.55	2.73	2.85	2.98	3.12	3.16

## Sheet: S6
Table S6 The contents of volatile phenols during the grapes development
compounds (ng/berry)	Yeniang No.2								Shuanghong										Tian grape										Cabernet Sauvignon (Changli)												Cabernet Sauvignon (Ningxia)
	free				bound				free					bound					free					bound					free						bound						free						bound
	T1	T2	T3	T4	T1	T2	T3	T4	T1	T2	T3	T4	T5	T1	T2	T3	T4	T5	T1	T2	T3	T4	T5	T1	T2	T3	T4	T5	T1	T2	T3	T4	T5	T6	T1	T2	T3	T4	T5	T6	T1	T2	T3	T4	T5	T6	T1	T2	T3
phenol	2.12±0.17(42.57%)	2.01±0.02(38.58%)	2.72±0.08(35.14%)	tr(0%)	2.86±0.09(57.43%)	3.2±0.3(61.42%)	5.02±1.81(64.86%)	5.33±0.3(100%)	0.61±0.02(19.55%)	0.61±0.21(19.61%)	tr(0%)	0(0%)	0(0%)	2.51±0.22(80.45%)	2.5±0.73(80.39%)	3.95±1.26(100%)	4.51±0.26(100%)	3.9±0.46(100%)	0.25±0.01(8.33%)	0.32±0.28(8.1%)	1.51±0.07(22.54%)	3.52±0.1(41.31%)	2.87±0(33.76%)	2.75±0.34(91.67%)	3.63±0.3(91.9%)	5.19±0.36(77.46%)	5±0.08(58.69%)	5.63±0.18(66.24%)	0(0%)	0(0%)	0(0%)	0(0%)	0(0%)	0(0%)	4.02±0.04(100%)	4.02±0.22(100%)	6.48±0.98(100%)	5.09±0.88(100%)	7.37±0.09(100%)	6.81±0.6(100%)	0(0%)	0(0%)	0(0%)	0(0%)	0(0%)	0(0%)	2.83±0.08(100%)	2.9±0.49(100%)	3.66±0.3(100%)
o-Cresol	1.68±0.01(100%)	1.92±0.11(100%)	2.04±0.1(100%)	tr(0%)	tr(0%)	tr(0%)	tr(0%)	tr(0%)	1.11±0.1(54.68%)	1.43±0.2(49.14%)	1.36±0.03(50.75%)	1.36±0.1(54.4%)	1.37±0.1(36.44%)	0.92±0.12(45.32%)	1.48±0.13(50.86%)	1.32±0.01(49.25%)	1.14±0.07(45.6%)	2.39±0.03(63.56%)	3.9±0.07(64.46%)	4.38±0.45(62.57%)	6±0.84(61.35%)	4.4±0.15(57.89%)	5.31±0.09(100%)	2.15±0.29(35.54%)	2.62±0.29(37.43%)	3.78±0.38(38.65%)	3.2±0.12(42.11%)	tr(0%)	0.61±0.01(100%)	0.63±0(100%)	0.81±0.17(40.7%)	1.07±0.16(53.23%)	1.72±0.01(100%)	1.06±0.09(47.53%)	tr(0%)	tr(0%)	1.18±0.11(59.3%)	0.94±0.05(46.77%)	tr(0%)	1.17±0.41(52.47%)	0.9±0.06(42.45%)	1.06±0.01(39.41%)	1.58±0.13(44.26%)	1.36±0.05(37.99%)	1.36±0.19(38.86%)	1.02±0.06(32.59%)	1.22±0.05(57.55%)	1.63±0.06(60.59%)	1.99±0.65(55.74%)
m-Cresol/p-Cresol	3.46±0(17.48%)	3.96±0.23(18.24%)	4.18±0.05(15.91%)	tr(0%)	16.33±1.54(82.52%)	17.75±0.05(81.76%)	22.09±4.61(84.09%)	27.41±0.7(100%)	2.46±0.15(54.3%)	3.01±0.18(51.02%)	2.84±0.04(48.05%)	2.7±0.09(41.54%)	2.74±0.17(43.7%)	2.07±0.03(45.7%)	2.89±0.58(48.98%)	3.07±0.14(51.95%)	3.8±0.13(58.46%)	3.53±0.45(56.3%)	7.63±0.18(100%)	7.96±0.2(100%)	9.75±1.09(100%)	6.51±0.16(100%)	5.52±0.13(100%)	tr(0%)	tr(0%)	tr(0%)	tr(0%)	tr(0%)	tr(0%)	tr(0%)	tr(0%)	tr(0%)	2.84±0.14(23.45%)	tr(0%)	3.67±0.1(100%)	4.25±0.08(100%)	9±0.5(100%)	6.79±1.37(100%)	9.27±0.23(76.55%)	9.33±0.42(100%)	1.87±0.03(49.34%)	2.21±0.06(47.73%)	3.23±0.36(47.71%)	2.82±0(43.32%)	2.84±0.06(45.59%)	tr(0%)	1.92±0.08(50.66%)	2.42±0.07(52.27%)	3.54±0.3(52.29%)
guaiacol	0(0%)	0(0%)	0(0%)	0(0%)	9.17±0.89(100%)	10.89±0.13(100%)	11.89±2.32(100%)	14.6±0.16(100%)	tr(0%)	0(0%)	0(0%)	0(0%)	0(0%)	4.06±0.39(100%)	4.4±0.74(100%)	6.01±1.01(100%)	6.65±0.58(100%)	12.84±1.08(100%)	6.79±0.18(5.35%)	14.05±0.36(12.03%)	46.71±7.54(31.41%)	67.63±0.86(34.75%)	54.98±4.4(36.94%)	120.15±4.19(94.65%)	102.77±7.19(87.97%)	102.01±4.25(68.59%)	126.97±0.17(65.25%)	93.87±7.23(63.06%)	0(0%)	0(0%)	0(0%)	0(0%)	0(0%)	0(0%)	0.53±0.06(100%)	0.55±0.02(100%)	1.61±0.06(100%)	1.43±0.38(100%)	1.74±0.23(100%)	1.98±0.34(100%)	0(0%)	0(0%)	0(0%)	0(0%)	0(0%)	0(0%)	0.33±0.16(100%)	0.29±0.13(100%)	0.52±0.24(100%)
4-ethyl-phenol	2.22±0.03(48.16%)	2.46±0.08(47.04%)	2.61±0.08(42.72%)	2.25±0.01(34.83%)	2.39±0.06(51.84%)	2.77±0.03(52.96%)	3.5±0.47(57.28%)	4.21±0.21(65.17%)	1.61±0.09(64.66%)	1.95±0.07(29.32%)	1.84±0.06(60.53%)	1.82±0.1(59.67%)	1.92±0.12(62.34%)	0.88±0.01(35.34%)	4.7±0.69(70.68%)	1.2±0.04(39.47%)	1.23±0.06(40.33%)	1.16±0.02(37.66%)	4.93±0.02(65.21%)	5.17±0.19(64.06%)	6.03±0.43(62.23%)	4.88±0(57.55%)	3.47±0.12(56.42%)	2.63±0.03(34.79%)	2.9±0.02(35.94%)	3.66±0.02(37.77%)	3.6±0.16(42.45%)	2.68±0.01(43.58%)	0.96±0(51.06%)	1.02±0.02(48.11%)	1.19±0.16(38.76%)	1.1±0.1(41.83%)	1.66±0.11(47.03%)	1.26±0.03(41.31%)	0.92±0.01(48.94%)	1.1±0(51.89%)	1.88±0.11(61.24%)	1.53±0.06(58.17%)	1.87±0(52.97%)	1.79±0.05(58.69%)	1.15±0.01(67.65%)	1.31±0.03(65.17%)	1.91±0.23(65.86%)	1.74±0.02(60.63%)	1.69±0.02(62.13%)	1.36±0.02(58.62%)	0.55±0.04(32.35%)	0.7±0.05(34.83%)	0.99±0.02(34.14%)
3-ethyl-phenol	2.35±0.03(54.4%)	2.51±0.04(56.53%)	2.7±0.16(48.65%)	2.56±0.01(45.55%)	1.97±0.08(45.6%)	1.93±0.05(43.47%)	2.85±0.33(51.35%)	3.06±0.01(54.45%)	1.75±0.17(66.29%)	2.14±0.07(55.3%)	2.19±0.19(62.93%)	2.18±0.02(62.29%)	2.14±0.06(62.94%)	0.89±0.01(33.71%)	1.73±0.03(44.7%)	1.29±0.03(37.07%)	1.32±0.05(37.71%)	1.26±0.07(37.06%)	5.6±0.09(68.97%)	5.77±0.17(65.79%)	6.7±0.7(64.18%)	4.1±0.03(61.01%)	3.74±0.07(60.42%)	2.52±0.14(31.03%)	3±0.09(34.21%)	3.74±0.21(35.82%)	2.62±0.12(38.99%)	2.45±0.09(39.58%)	1.07±0(57.84%)	1.06±0.04(54.08%)	1.38±0.19(49.29%)	1.07±0.05(44.77%)	1.65±0.07(51.89%)	1.28±0.23(47.06%)	0.78±0.06(42.16%)	0.9±0.1(45.92%)	1.42±0.06(50.71%)	1.32±0.09(55.23%)	1.53±0.11(48.11%)	1.44±0.13(52.94%)	1.27±0.05(63.5%)	1.32±0.05(54.1%)	2.08±0.2(60.12%)	1.8±0(55.73%)	1.78±0.14(57.23%)	1.39±0.01(52.06%)	0.73±0.05(36.5%)	1.12±0.02(45.9%)	1.38±0.13(39.88%)
4-methylguaiacol	tr(0%)	tr(0%)	tr(0%)	tr(0%)	1.35±0.16(100%)	1.9±0.13(100%)	2.46±0.75(100%)	4.12±0.08(100%)	0.06±0.04(20%)	0.05±0.04(13.51%)	0.07±0.02(11.48%)	0.15±0.04(14.85%)	0.12±0(15.38%)	0.24±0.03(80%)	0.32±0.02(86.49%)	0.54±0.04(88.52%)	0.86±0.09(85.15%)	0.66±0.18(84.62%)	0.37±0.02(15.95%)	0.5±0.05(13.85%)	1.42±0.26(27.84%)	1.42±0.04(22.12%)	1.71±0.22(22.98%)	1.95±0.01(84.05%)	3.11±0.04(86.15%)	3.68±0.01(72.16%)	5±0.04(77.88%)	5.73±0.27(77.02%)	0.02±0(4.44%)	0.01±0.01(2.17%)	0.06±0.01(5.04%)	0.06±0(6.38%)	0.12±0.02(9.92%)	0.07±0.03(5.26%)	0.43±0.09(95.56%)	0.45±0.05(97.83%)	1.13±0.02(94.96%)	0.88±0.2(93.62%)	1.09±0.23(90.08%)	1.26±0.14(94.74%)	0.08±0.02(20%)	0.13±0.03(26%)	0.3±0.02(36.14%)	0.18±0.01(29.51%)	0.13±0.02(20.97%)	0.09±0.02(20%)	0.32±0.11(80%)	0.37±0.1(74%)	0.53±0.21(63.86%)
4-vinyl-phenol	39.07±1.49(11.85%)	41.28±8.13(11.55%)	25.69±0.81(3.35%)	34.95±8.89(2.44%)	290.59±42.5(88.15%)	316.17±3.3(88.45%)	740.77±228.36(96.65%)	1395.51±66.59(97.56%)	35.28±1.6(13.15%)	47.36±4.89(16.74%)	36.84±5.6(10.56%)	31.05±3.16(12.56%)	31.5±5.92(8.03%)	233.03±16.65(86.85%)	235.52±39.48(83.26%)	312.05±56.05(89.44%)	216.08±14.93(87.44%)	360.78±29.59(91.97%)	109.91±9.18(2.52%)	83.53±7.55(0.54%)	48.62±9.94(1.12%)	46.84±0.9(1.64%)	13.37±2.63(0.41%)	4259.96±1607.77(97.48%)	15476.46±2774.53(99.46%)	4306.85±1802.06(98.88%)	2808.4±293.38(98.36%)	3285.47±489.8(99.59%)	19.84±0.92(2.45%)	18.13±2.8(3%)	25.15±5.29(4.11%)	19.43±0.25(7.3%)	21.74±2.36(6.5%)	18.77±2.58(4.34%)	790.59±106.82(97.55%)	587.15±108.78(97%)	587.49±92.21(95.89%)	246.71±45.45(92.7%)	312.54±24.26(93.5%)	413.25±48.2(95.66%)	18±2.08(5.62%)	14.06±1.2(4.39%)	46.72±9.06(10.96%)	25.12±2.14(6.06%)	26.74±0.86(5.33%)	18.87±0.47(3.44%)	302.2±15.68(94.38%)	305.94±67.88(95.61%)	379.43±27.01(89.04%)
4-ethyl-guaiacol	0(0%)	0(0%)	0(0%)	0(0%)	0.52±0.01(100%)	0.75±0(100%)	1.26±0.29(100%)	2.03±0.02(100%)	0(0%)	0(0%)	0(0%)	0(0%)	0(0%)	0(0%)	0.29±0.1(100%)	0(0%)	0(0%)	0(0%)	0(0%)	0(0%)	0(2.27%)	0.97±0.03(34.64%)	0.19±0.11(12.84%)	tr(0%)	tr(0%)	0.43±0.07(97.73%)	1.83±0.07(65.36%)	1.29±0.21(87.16%)	0(0%)	0(0%)	0(0%)	0(0%)	0(0%)	0(0%)	0(0%)	0(0%)	0(0%)	0(0%)	0(0%)	0(0%)	0(0%)	0(0%)	0(0%)	0(0%)	0(0%)	0(0%)	0(0%)	0(0%)	0(0%)
4-vinyl-guaiacol	21.36±6.09(9.03%)	34.21±1.51(4.58%)	40.03±3.82(3.78%)	60.16±2.77(2.26%)	215.2±29.09(90.97%)	713.3±16.05(95.42%)	1018±196.32(96.22%)	2601.17±27.64(97.74%)	18.11±1.83(23.22%)	19.26±3.68(18.98%)	21.99±1.98(10.55%)	17.21±0.18(7.91%)	21.35±3.55(8.27%)	59.89±11.7(76.78%)	82.19±38.19(81.02%)	186.46±12.55(89.45%)	200.39±19.88(92.09%)	236.8±11.76(91.73%)	49.74±1.77(1.94%)	97.06±0.63(2.35%)	68.53±21.55(1.4%)	124.51±3.71(2.7%)	86±7.73(1.73%)	2519.81±437.02(98.06%)	4036.85±574.77(97.65%)	4841.15±368.07(98.6%)	4489.78±323.27(97.3%)	4891.3±244.22(98.27%)	6.11±0.27(3.01%)	5.42±0.54(3.18%)	12.27±2.06(6.06%)	10.56±1.8(12.29%)	19.1±0.48(16.72%)	15.33±0.29(8.25%)	196.68±41.13(96.99%)	165.07±14.23(96.82%)	190.29±6.93(93.94%)	75.33±33.27(87.71%)	95.12±46.24(83.28%)	170.58±48.82(91.75%)	10.05±0.83(7.4%)	9.38±0.92(7.72%)	34.95±5.78(15.93%)	14.42±0.3(6.13%)	12.56±0.92(4.38%)	4.03±0.28(1.55%)	125.81±32.46(92.6%)	112.15±7.08(92.28%)	184.49±84.76(84.07%)
syringol	0(0%)	0(0%)	0(0%)	0(0%)	tr(0%)	tr(0%)	3.86±0.58(100%)	8.64±0.18(100%)	0(0%)	0(0%)	0(0%)	tr(0%)	0(0%)	tr(0%)	tr(0%)	2.64±0.11(100%)	38.04±3.46(100%)	18.3±1.69(100%)	0(0%)	0(0%)	tr(0%)	tr(0%)	tr(0%)	tr(0%)	tr(0%)	34.56±2.86(100%)	23.58±0.96(100%)	45.34±3.9(100%)	0(0%)	0(0%)	tr(0%)	tr(0%)	tr(0%)	tr(0%)	0(0%)	0(0%)	tr(0%)	1.26±0.21(100%)	2.33±0.16(100%)	3.13±0.36(100%)	0(0%)	0(0%)	tr(0%)	tr(0%)	tr(0%)	0(0%)	0(0%)	0.94±0.16(100%)	3.56±1.05(100%)
eugenol	0(0%)	0(0%)	tr(0%)	tr(0%)	127.85±9.21(100%)	215.77±8.98(100%)	311.41±59.98(100%)	637.58±11.25(100%)	0.5±0.05(6.12%)	0.41±0.44(2.15%)	1.36±0.13(4.96%)	2.99±0.52(2.09%)	tr(0%)	7.67±0.28(93.88%)	18.64±3.75(97.85%)	26.08±4.84(95.04%)	140.24±11.41(97.91%)	27.15±1.94(100%)	30.23±1.52(3.02%)	65.08±1.65(4.79%)	380.17±59.75(29.19%)	318.42±2.94(21.12%)	691.26±58.65(41.49%)	971.23±26.12(96.98%)	1292.51±120.68(95.21%)	922.34±13.04(70.81%)	1189.36±32.21(78.88%)	974.84±82.56(58.51%)	0(0%)	0(0%)	0(0%)	0(0%)	0(0%)	0(0%)	1.07±0.2(100%)	1.02±0.14(100%)	1.85±0.19(100%)	1.61±0.41(100%)	1.43±0.19(100%)	1.67±0.43(100%)	0(0%)	0(0%)	0(0%)	0(0%)	0(0%)	0(0%)	1.4±0.19(100%)	1.5±0.04(100%)	1.71±0.63(100%)
4-propyl-guaiacol	tr(0%)	tr(0%)	tr(0%)	tr(0%)	1.57±0.1(100%)	2.97±0.27(100%)	3.56±0.45(100%)	4.7±0.06(100%)	tr(0%)	tr(0%)	tr(0%)	tr(0%)	tr(0%)	0.11±0(100%)	0.27±0.07(100%)	0.28±0.04(100%)	0.55±0.05(100%)	0.4±0.01(100%)	tr(0%)	tr(0%)	0.71±0.17(29.34%)	0.67±0.02(19.48%)	1.04±0.06(34.21%)	1.75±0.13(100%)	2.45±0.2(100%)	1.71±0.05(70.66%)	2.77±0.09(80.52%)	2±0.24(65.79%)	tr(0%)	tr(0%)	tr(0%)	tr(0%)	tr(0%)	tr(0%)	tr(0%)	tr(0%)	tr(0%)	tr(0%)	tr(0%)	tr(0%)	tr(0%)	tr(0%)	tr(0%)	tr(0%)	tr(0%)	tr(0%)	tr(0%)	tr(0%)	tr(0%)
vanillin	24.86±1.72(64.27%)	33.51±0.65(68.7%)	23.3±0.97(55.88%)	28.53±0.19(52.05%)	13.82±0.24(35.73%)	15.27±0.11(31.3%)	18.4±0.8(44.12%)	26.28±0.32(47.95%)	67.86±6.56(88.26%)	82.37±10.84(87.92%)	53.7±3.21(81.57%)	29.42±1.48(57.28%)	24.11±1.29(54.63%)	9.03±0.05(11.74%)	11.32±0.16(12.08%)	12.13±0.25(18.43%)	21.94±0.34(42.72%)	20.02±1.19(45.37%)	277.12±12.37(89.49%)	594.35±6.45(94.78%)	437.54±49.63(88.6%)	293.83±0.22(85.95%)	342.44±41.6(83.19%)	32.53±0.28(10.51%)	32.75±0.34(5.22%)	56.31±10.43(11.4%)	48.05±4.65(14.05%)	69.2±25.3(16.81%)	10.69±0.05(55.19%)	12.05±0.33(57.44%)	27.54±2.27(68.58%)	21.96±1.03(59.48%)	21.53±0.07(51.47%)	18.73±0.04(46.73%)	8.68±0.1(44.81%)	8.93±0.08(42.56%)	12.62±0.25(31.42%)	14.96±1.25(40.52%)	20.3±1(48.53%)	21.35±1.98(53.27%)	9.11±0.25(49.89%)	9.72±0.11(41.99%)	12.61±0.33(41.45%)	13.42±0.08(40.53%)	13.37±0.25(39.07%)	11.7±0.03(37.58%)	9.15±0.36(50.11%)	13.43±0.03(58.01%)	17.81±1.39(58.55%)
isoeugenol	0(0%)	0(0%)	0(0%)	0(0%)	4.44±0.12(100%)	5.29±0(100%)	5.68±0.41(100%)	10.08±0.26(100%)	1.72±0.15(23.4%)	2.72±0.47(9.06%)	2.81±0.03(3.67%)	2.35±0.07(4.27%)	3.89±0.52(3.21%)	5.63±0.12(76.6%)	27.3±7.12(90.94%)	73.72±4.81(96.33%)	52.73±4.8(95.73%)	117.47±15.02(96.79%)	tr(0%)	0(0%)	0(0%)	0(0%)	0(0%)	21.92±1.06(100%)	19.23±2.11(100%)	38.5±4.73(100%)	20.13±0.84(100%)	22.7±0.36(100%)	0(0%)	0(0%)	0(0%)	0(0%)	0(0%)	0(0%)	2.29±0.34(100%)	2.14±0.02(100%)	2.94±0.13(100%)	2.6±0.14(100%)	3.36±0.26(100%)	3.15±0.43(100%)	0(0%)	0(0%)	2.13±0.1(45.81%)	0(0%)	0(0%)	0(0%)	2.19±0.45(100%)	2.29±0.05(100%)	2.52±0.25(54.19%)
syringaldehyde	0(0%)	0(0%)	0(0%)	0(0%)	tr(0%)	7.12±0.12(100%)	10.33±1(100%)	18.03±3.75(100%)	tr(0%)	tr(0%)	tr(0%)	tr(0%)	6.5±1.45(11.16%)	tr(0%)	tr(0%)	9.61±1.8(100%)	12.54±0.51(100%)	51.72±10.59(88.84%)	10.95±0.76(4.82%)	15.95±0.5(5.48%)	27.24±2.75(7.42%)	69.87±0.24(17.62%)	52.9±6.89(17.79%)	216.03±7.6(95.18%)	275.16±44.61(94.52%)	339.63±16.41(92.58%)	326.75±7.62(82.38%)	244.44±22.34(82.21%)	0(0%)	0(0%)	0(0%)	tr(0%)	9.31±0.12(41.49%)	tr(0%)	3.51±0.22(100%)	3.38±0.02(100%)	7.2±1.35(100%)	11.23±2.21(100%)	13.13±1.73(58.51%)	15.29±2.61(100%)	0(0%)	0(0%)	0(0%)	0(0%)	0(0%)	0(0%)	3±0.35(100%)	7.81±0.05(100%)	9.12±2.53(100%)
coniferaldehyde	16.17±0.84(46.88%)	19±0.18(45.22%)	29.97±1.66(45.01%)	47.06±3.73(29.17%)	18.32±0.58(53.12%)	23.02±0.44(54.78%)	36.61±8.42(54.99%)	114.29±3.73(70.83%)	11.41±0.76(50.71%)	13.89±1.22(53.67%)	18.24±0.89(51.73%)	21.78±0.69(42.6%)	16.16±0.92(40.91%)	11.09±0.51(49.29%)	11.99±1.24(46.33%)	17.02±0.69(48.27%)	29.35±2.72(57.4%)	23.34±0.64(59.09%)	55.8±0.72(23.79%)	60.3±1.94(33.07%)	90.66±15.19(28.5%)	124.88±4.7(29.69%)	205.51±22.6(22.91%)	178.8±13.42(76.21%)	122.03±9(66.93%)	227.39±1.93(71.5%)	295.74±41.22(70.31%)	691.68±169.14(77.09%)	5.35±0.12(30.38%)	5.74±0.29(36.51%)	9.71±0.52(33.22%)	10.4±1.11(36.61%)	13.69±0.96(36.52%)	12.4±0.06(33.7%)	12.26±1.96(69.62%)	9.98±0.22(63.49%)	19.52±1.65(66.78%)	18.01±2.04(63.39%)	23.8±2.18(63.48%)	24.4±5.03(66.3%)	5.37±0.45(30.41%)	6.68±0.52(24.31%)	11.38±2.98(35.12%)	8.75±0.38(29.58%)	9.22±0.61(31.41%)	7.41±0.16(29.24%)	12.29±1.26(69.59%)	20.8±1.58(75.69%)	21.02±3.55(64.88%)
Note: The concentrations were expressed as “mean ± sd (the ratio of total volatile phenol)”. "tr" indicated the concentrations was trace.
[truncated: 3 more columns]

## Sheet: S7
Table S7 Prediction library of glycosidic precursors of six volatile phenol
Compound	Precursor	Precision mass (m/z)	NO.	RT (min)
cresol	MP-H	270.11	MP1	1.97
			MP2	2.46
			MP3	3.17
			MP4	4.41
			MP5	4.93
			MP6	7.5
	MP-HH	432.163	MP7	2.22
			MP8	10.27
			MP9	10.89
			MP10	13.99
			MP11	14.36
			MP12	14.66
			MP13	14.98
	MP-HDH	416.168	MP14	5.9
			MP15	10.2
			MP16	12.66
			MP17	13.9
			MP18	14.59
			MP19	14.92
	MP-HP	402.153	MP20	3.84
			MP21	8.18
			MP22	9.64
			MP23	10.27
			MP24	14.6
4-vinyl-phenol	VP-H	282.11	VP1	1.88
			VP2	5.65
			VP3	6.57
			VP4	6.92
			VP5	8.23
			VP6	10.38
			VP7	11.25
	VP-HH	444.163	VP8	1.72
			VP9	2.27
			VP10	2.76
			VP11	3.84
			VP12	5.37
			VP13	14.54
			VP14	15.04
	VP-HDH	428.168	VP15	2.24
			VP16	2.43
			VP17	2.98
			VP18	3.29
			VP19	14.3
			VP20	15.57
	VP-HP	414.153	VP21	2.62
			VP22	5.12
			VP23	13.9
			VP24	15.12
guaiacol	GU-H	286.105	GU1	1.46
			GU2	1.98
			GU3	2.37
			GU4	3.84
	GU-HH	448.158	GU5	1.43
			GU6	13.94
			GU7	14.41
			GU8	15.08
			GU9	15.3
	GU-HDH	432.163	GU10	2.25
			GU11	10.7
			GU12	13.99
			GU13	14.36
			GU14	14.66
			GU15	14.98
	GU-HP	418.147	GU16	6.55
			GU17	9.9
			GU18	13.5
			GU19	14.04
			GU20	14.4
			GU21	14.66
4-vinyl-guaiacol	VG-H	312.121	VG1	0.99
			VG2	7.5
			VG3	14.1
			VG4	14.63
	VG-HH	474.174	VG5	3.22
			VG6	14.16
			VG7	15.09
	VG-HDH	458.179	VG8	1.77
			VG9	4
			VG10	5.24
			VG11	14.49
			VG12	14.65
	VG-HP	444.163	VG13	1.74
			VG14	3.77
			VG15	15.03
coniferaldehyde	COA-HH	502.169	COA1	13.66
			COA2	14.73
	COA-HDH	486.174	COA3	2.07
			COA4	7.29
	COA-HP	472.158	COA5	3.13
			COA6	14.76
			COA7	14.83
isoeugenol	IEU-H	326.137	IEU1	1.6
			IEU2	1.8
			IEU3	2
			IEU4	4.47
			IEU5	10.85
			IEU6	11.47
			IEU7	11.8
			IEU8	14.2
			IEU9	14.66
			IEU10	14.8
			IEU11	14.92
	IEU-HH	488.189	IEU12	2.9
			IEU13	4.15
			IEU14	6.15
			IEU15	14.47
			IEU16	14.74
	IEU-HDH	472.195	IEU17	3.13
			IEU18	3.68
			IEU19	5.4
			IEU20	14.75
	IEU-HP	458.179	IEU21	14.65
Note: The predicted precursor compounds were extracted from all samples based on their [M + COOH]⁻ ion form.

## Sheet: S8
Table S8 The response of volatile phenols precursors during the grapes development
compounds (peak area)	Yeniang No.2				Shuanghong					Tian grape					Cabernet Sauvignon (Changli)						Cabernet Sauvignon (Ningxia)
	T1	T2	T3	T4	T1	T2	T3	T4	T5	T1	T2	T3	T4	T5	T1	T2	T3	T4	T5	T6	T1	T2	T3	T4	T5	T6
MP-H 2.46	33632846.41±1147044.4	36401147.6±2217628.59	32652579.43±463337.45	39733881.62±891850.72 c	15171354.66±948710.68	45995794.01±1105543.54	21815216.91±61927.09	3529535.94±177761.17	38754398.03±1139715.58 c	50570295.47±684252.03	81484750.65±3597288	70678735.14±1482994.68	66016457.45±1042965.67	79617356.33±4270526.64 a	29687899.26±1146915.28	33453696.44±1602078.08	52130797.14±3835989.96	59537763.85±5984835.29	66458044.18±4036480.76	53189331.25±419920.36 b	17848384.43±553623.15	22761760.6±402599.27	28861458.61±1837057.69	28065112.56±44047.83	31626391.75±249700.22	32169639.01±2537437.63 c
MP-H 7.50	2635659.74±346949.31	3339880.06±283072.46	1392629.34±128345.6	2685481.06±4281.39 b	193030.08±91559.69	1162695.15±10960.64	0	0	0	15022329.94±177584.19	12694383.09±2039862.89	493194.96±136521.81	0	0	2209032.38±26500.6	1833544.12±83615.8	2341773.1±28791.62	2842234.3±92188.66	2968751.09±347433.2	3310871.49±17351.5 a	1909068.44±114404.53	1470158.05±20416.81	938703.56±576891.61	1132006.99±305517.46	827927.99±93933.2	854249.16±209109.83 c
MP-HDH 13.94	22770226.49±3037315.74	23489443.15±2942471.03	18849485.51±904968.06	12436757.34±76860.56 a	15806606.05±496011.87	22512139.81±1146850.32	11185264.66±867279.49	2941890.31±105351.09	5805211.62±429494.87 b	9044310.9±3250282.43	9499196.67±860922.15	4819480.6±43277.28	1249657.01±148484.9	0	3950453±273615.86	4571137.24±83499.16	3902462.9±260890.63	2787052.2±165754.69	3549747.49±275194.34	2604510.51±5710.36 c	3983761.73±7649.91	2865395.69±25368.74	2651532.16±416413.16	2863806.08±72857.35	2598930.19±22273.14	2658746.19±118654.75 c
MP-HP 9.64	18056199.55±3324655.71	21622156.3±2204118.75	27752235.32±1747837.67	35963675.52±1374055.6 b	3207949.88±258286.14	4678235.99±82243.65	5353732.95±570211.04	4862350.52±500204.86	9185922.53±1186426.38 c	49880306.34±621988.12	53332712.57±2545199.52	32610474.39±715013.04	23797868.86±416043.55	9956653.39±658559.84 c	34462435.2±4018233.43	35518420.01±904847.47	48071718.55±5880964.64	45452766.54±1071743.58	53157051.9±2852090.73	46013107.03±711341.1 a	33085968.31±173603.91	40891058.19±71653.74	40951854.51±8916869.95	40800533.29±142966.48	38171931.78±137330.1	42079805.09±2787223.42 ab
MP-HP 14.60	5636089.45±575753.2	4492949.52±634614.92	9974277.43±330013.41	8204122.09±1755310.81 c	1757419.8±61831.64	1682021.43±527594.36	2586445.48±290162.55	2790330.93±164188.55	2470420.65±291540.62 d	77190777.15±7758794.46	81545001.86±95161.94	94476479.01±2116283.89	58141935.89±1660975.67	50309029.46±2371432.75 a	2334499.45±29799.81	2511887.38±290382.73	6512817.43±144710.39	9999412.4±252688.23	13606396.8±31999.26	15801698.22±211140.44 b	2143048.47±92895.03	2323123.83±110291.51	7389715.57±859996.94	9331621.5±117432.98	7539043.44±273337.32	5629510.61±126249.49 cd
VP-H 6.92	1256093.23±192398.46	1814403.39±41117.02	5214023.83±533002.53	5183872.47±81178.83 b	1816367.38±177848.78	1993658.67±22073.65	2605393.22±92242.1	3435382.78±214915.47	2594119.01±27368.88 c	12483890.5±381321.32	14231590.16±772420.58	14059401.82±215675.9	16463324.13±64763.72	19905270.75±911154.86 a	1136888.69±4998.14	1394352.5±123210.11	911037.76±23686.63	756561.39±26341.75	908577.38±12262.74	1226709.44±87745.79 c	989585.52±54203.99	1061559.44±41390.68	800038.72±192189	955506.6±107545.48	1600512.43±2107.01	1530169.3±21092.74 c
VP-H 10.38	1610178.36±67405.89	1438721.67±235684.94	2164098.81±230652.58	1865320.62±79442.14	0	0	0	0	0	1131879.6±53079.11	1467912.37±359903.46	0	0	0	0	251902.5±1287	0	0	0	0	0	0	0	0	0	0
VP-H 11.25	0	0	0	0	155703.83±10181.98	284074.85±36861.57	232418.89±24598.45	316393.78±68077.86	205026.58±19392.63 b	0	0	1073551.24±19505.49	4304332.08±155725.25	4249147.38±604194.97 a	549769.71±1560.11	404642.71±10688.54	420337.4±85033.04	345299.94±18476.31	426578.08±47972.5	320922.83±25371.67 b	371091.29±35940.31	251444.52±53749.97	205131.31±102538.16	215704.01±48243.56	263705.86±2947.08	226334.57±1511.71 b
VP-HH 15.04	0	0	0	0	317828.54±449477.44	625711.77±175353.36	630377.05±51351.72	810288.84±25174.05	679407.89±166671.53 b	8975766.47±2906342.76	7145395.55±228251.86	7216218.43±137328.59	4509885.9±410146.53	4587179.6±200778.28 a	0	0	0	0	0	0	0	0	0	0	0	0
GU-HDH 13.99	0	1810579.63±234591.84	2291775.01±70308.42	2262813.54±153985.98 b	709304.65±13123.05	1176645.77±65053.42	4583762.26±109700.35	1115883.81±102281.97	7701192.62±381355 a	0	1480382.72±771372.65	3505600.11±52490.51	1684865.12±319179.07	1865174.9±346087.59 b	0	0	0	0	0	0	0	0	0	0	0	0
GU-HDH 14.98	763765.41±69054.47	598037.74±18893.44	446040.31±356.31	0	360555.04±18678.05	860262.47±11147.69	944563.34±31849.53	0	849639.82±39457.15 b	12115891.33±2863130.71	19995830.27±1916354.03	12723242.1±635961.87	9907034.71±390552.9	9247087.25±221949.34 a	571173.43±28513.21	624403.48±131097.91	598439.29±79944.9	1062534.04±114024.55	1231860.99±117069.49	886564.82±195881.42 b	511341.25±13090.46	408133.86±74456.35	530764.86±151975.36	744430.43±15934.78	939425.38±1720.08	917920.66±74890.68 b
GU-HP 14.40	11922833.91±1452227.19	11074180.78±102440.89	21677113.57±65450.4	20547141.39±285981.63 c	6933345.51±310313.92	7388538.79±21689.03	8299122.73±737266.28	19115243.39±682375.35	15956386.7±188522.38 d	28401398.63±1438.41	18581875.82±3558130.1	27132831.59±668199.87	21246255.2±714762.05	25094540.68±232068.48 a	6814707.73±176527.53	8614293.43±559610.54	11612198.04±26280.43	15969676±71401.17	18048790.22±36387.55	22803603.39±833617.06 b	2703839.48±118628.36	6706911.86±48353.83	17654142.45±1753970.03	22542543.39±390537.31	15470482.7±692727.27	12542826.64±211294.64 e
VG-H 14.63	0	273936.27±6538.84	3035428.64±46955.31	6063006.8±286846.63 a	213771.41±16746.38	0	196821.5±16953.01	270855.5±27866.55	565513.84±34375.91 b	969095.62±58113.55	815697.37±69941.19	0	700474.35±47137.74	0	292000.61±208987.38	317809.14±250946.35	271659.23±107034.58	402616.43±23895.45	773632.06±29386.44	657767.22±82581.84 b	483512.76±25620.67	333157.1±24434.53	290020.16±59686.08	380155.21±20447.18	421239.47±440.58	551705.69±5087.65 b
VG-HH 15.10	5008999.67±684332.23	3191565.49±466685.36	2601435.22±25781.29	3852887.13±72153.38 a	1516668.68±222378.38	2449439.59±281486.57	1245514.98±99681.47	2192056.24±396463.77	497083.36±60212.01 d	4296065.37±517671.98	4609551.84±336438.06	4853298.54±324332.25	3491354.02±172404.4	3927558.34±169920.49 a	454853.72±24979.48	427798.88±14329.36	1174875.16±108219.2	1103355.87±24274.74	1882482.12±27632.56	2967957.18±76052.9 b	765731.67±1709.99	309844.21±42305.16	1155460.71±109371.11	2226316.93±173699.13	1162581.6±55119	1316227.96±28973.6 c
COA-HH 14.73	3762337.09±86596.72	4294218.1±412226.56	4454246.65±359182.94	4709385.88±445160.94 b	0	0	0	0	0	13384114.04±755120.83	15106970.03±1559996.51	27716256.26±452739.78	20172172.36±336376.01	21983643.55±899817.4 a	572968.74±22993.46	975695.8±33593.76	2121910.21±232349.25	2765559.92±471801.13	4449154.17±32951.77	4141822.08±196835.57 b	916908.75±84626.4	2128980.44±151128.29	2613434.34±402139.74	3406464.91±85545.23	3888180.8±606466.51	3456356.09±851977.43 b
COA-HDH 2.07	0	0	0	0	85884.27±3462.22	110540.8±8110.66	104783.99±1970.72	81857.72±5648.19	170449.51±2538.89 b	4333690.43±540169.2	986398.76±214975.16	4885588.17±440428.91	58544220.57±104430.31	21243958.18±960850.41 a	167162.6±1034.36	179729.33±12637.39	392177.81±22761.88	0	0	0	292821.78±28092.49	373026.98±22128.21	400080.62±109837.17	485232.14±3209.28	365123.55±46159.07	416643.67±41787.54 b
IEU-H 10.85	1027871.19±13993.55	936970.86±137753.45	1646358.08±75298.4	1767311.74±286271.64 b	1267112.44±227688.43	1864757.06±114637.95	2553271.2±61426.04	2372575.7±167479.02	2633881.41±133420.43 a	0	0	288946.8±29618.46	429310.1±69367.71	562579.39±28092.1 c	547156.95±60268.33	745419.9±50463.05	1267564.23±26433.62	1052362.19±164846.06	1621539.1±316523.22	1747544.51±151633.91 b	307428.87±24666.41	377647.16±26844.21	511534.5±187481.27	730917.56±5878.63	841905.11±59141.27	944686.1±176846.42 c
IEU-HH 2.90	0	0	0	0	801908.57±27206.18	754331.75±10441.5	1416004.02±21413.29	1384720.96±13720.19	1644109.55±38234.38 a	2184024.54±149057.58	1786093.07±274812.79	1309934.08±51175.76	913081.1±17575.68	0	111737.88±5239.16	69773.41±9260.65	114658.46±758.73	152716.15±808.91	204071.26±5288.02	433472.12±9048.82 c	434813.12±22905.26	118732.02±1454.96	226847.66±26981.99	554127.18±7636.75	784271.06±15439.62	899046.33±16501.69 b
IEU-HDH 3.13	0	28446548.04±493945.12	44825950.89±793629.63	39458410.55±43553.2 c	3497370.62±112749.74	2886017.06±25773.78	72420716.73±1153406.46	67757110.8±2494454.39	115798770.27±1975797.65 b	2073169.5±112491.78	94612771.01±1806747.11	283624858.01±6044828.35	227429080.05±1070178.38	254104241.27±11025403.76 a	0	0	122948.73±434.71	294177.75±28033.19	510162.03±42590.9	516328.18±13545.28 d	0	0	298395.45±42834.53	463078.75±15540.44	342667.98±3380.81	2422983.37±45169.44 d
IEU-HDH 3.68	0	0	0	0	0	0	17537165.98±1315359.16	0	0	0	0	148779279.72±434718.37	108195998.64±13109332.31	168745859.93±1258822.46	0	0	0	0	0	0	0	0	0	0	0	0
EU-H 14.2	689221.37±43376.4	660029.71±45959.71	899410.46±28118.75	1183278±18704.69 a	106271.05±7048.55	233620.36±17589.56	199050.09±4347.3	107764.57±8011.43	164494.08±14190.38 d	584891.03±10557.83	588030.48±67340.45	378361.86±6188.63	304508.22±13581.21	173310.07±5191.46 d	899799.01±55258.37	945787.94±34004.63	696805.3±31597.95	647146.78±6114.35	873627.59±9310.42	635218.14±6562.05 c	1424817.62±11863.38	1169883.37±25121.77	909216.75±134725.74	1040876.2±36413.51	760733.18±10990.47	799504.39±14683.03 b
EU-HP 14.6	6674943.76±151670.36	8077227.37±285918.2	10437488.75±462753.49	13499190.55±564711.39 a	580355.6±79367.13	1792657.35±93076.08	1210130.62±197026.1	1680289.59±29996.32	930541.02±49867.43 c	41144588.09±5889217.01	48031315.84±2208752.65	28300758.49±618694.12	9436135.15±464181.38	8985573.21±163894.15 b	486361.36±104353.1	534940.32±30501.42	524028.74±53761.51	511690.36±6211.27	442416.23±61241.74	327145.69±12245.5 c	555307.64±47395.68	586958.3±28529.57	754292.96±100524.79	524675.99±24826.12	468761.54±34635.56	405104.66±10886.75 c
EU-HH 14.4	223495.31±63592.75	375823.52±53261.18	677741.03±2842.23	1129552.87±18801.92 c	270049.96±28556.71	162137.41±23144.49	149503.54±2767.8	323957.15±13843.53	0	865866.91±132038.26	933318.83±31534.74	1097931.62±32171.6	796259±4657.26	1611148.85±95091.62 c	0	0	1891508.38±119700.39	4759814.67±218411.16	7486281.33±270003.49	4313909.28±118856.79 b	175254.11±14145.2	6528008.18±161865.34	15788925.68±2453274.69	13035333.52±35590.86	9821970.18±411822.51	8047337.63±450843.75 a
EU-HDH 14.7	1723284.2±100926.96	1704078.71±39910.93	2894834.23±211124.85	3002204.93±367289.55 b	320627.77±70540.61	744121.81±26713.27	2300769.2±31825.47	3098583.56±485494.67	3143971.71±184487.58 b	1714509.26±132279.89	1640402.95±187746.62	3486579.43±136694.45	8445337.95±469634.58	7752127.12±28287.9 a	0	0	0	0	0	0	0	0	0	0	0	0
SY-HH 3.1	208485.98±5341.75	114255.29±7561.33	0	0	405281.57±19793.49	705864.26±30154.88	622568.51±26218.75	125474.98±7575.34	375784.13±9164.45 c	1433951.49±19208.2	819421.04±48295.73	470598.8±1557.12	165313.85±13655.18	0	840381.86±3769.43	1071951.88±18265.73	1649360.77±11492.42	854347.17±14569.69	1515866.91±93902	1298136.2±140142.82 a	669366.72±43506.18	555889.69±6924.48	841649.96±203706.66	825755.6±24033.81	633670.31±21123.76	720070.05±103670.25 b
SY-HP 2.8	401160.87±34109.29	371523.42±18988.06	0	0	189263.69±2303.21	299432.86±6835.95	421533.19±17135.02	113343.07±31353.04	637978.98±27008.16 a	607494.61±11640.9	614299.58±6953.9	631006.89±32178.24	522307.9±65453.13	257758.51±13687.08 c	127343.84±2946.55	147226.63±458.71	172327.39±12170.15	325546.67±86804.94	725322.79±5410.39	611839.25±3522.66 a	98317.33±6346.71	265381.49±312.45	348545.59±44827.07	427564.36±45934.57	451700.54±15203.35	356380.54±15042.6 b
SY-HP 9.2	0	0	0	741299.82±79634.92 a	92442.92±7828.62	198721.54±33658.51	325655.38±10943.57	1105011.81±62712.68	771609.59±11993.77 a	0	0	0	894910.03±111889.62	722821.06±47908.86 a	0	0	0	0	0	0	0	0	0	0	0	0
SY-HDH 3.4	0	0	0	0	0	0	0	298814.19±442.69	1397625.54±4909.53	0	0	0	0	0	0	0	0	0	0	0	0	0	0	0	0	0
SY-HDH 14.7	0	0	1806375.88±93440.48	3058665.86±611486.53 d	164635.07±17484.52	325431.05±19626.16	281912.92±26559.76	3205970.46±129285.16	1010570.25±180079.38 e	0	1155423.04±69295.41	27749996.73±2079394.45	88907808.55±282518.69	48965488.49±610213.15 a	0	0	700225.08±1099.6	2410714.15±158125.03	4889613.42±66434.99	5148877.21±191731.64 c	0	1197632.88±1546.49	6710289.96±47602.58	10187965.95±155892.18	9805338.55±25585.46	10182395.45±273457.98 b
Cou-H 1.6	902810.8±50914.97	1111636.29±37847.6	1484369.02±89497.99	1397256.29±53854.36 b	161640.55±28752.35	216750.18±24000.96	308838.58±23966.65	300187.79±23678.58	190932.53±35178.03 e	1530349.88±169982.78	2043686.3±18877.4	2111380.59±46872.93	2074640.33±90511.79	2136511.39±5610.26 a	144539.17±7397.08	168557.61±38424.61	267186.29±21045.52	341407.41±18771.73	439985.92±14485.68	327455.22±12439.02 d	370645.61±20184.38	535174.49±7242.46	625840.37±29041.42	795279.14±7758.09	823419.6±3637.62	716088.84±6067.68 c
Cou-H 2.6	141676.92±26086.99	105898.75±1372.73	58407.79±6179.33	0	482164.86±34949.32	806293.21±322.62	1018685.66±1514.65	689256.25±26233.43	805920.99±22455.9 b	1118536.55±34442.29	841808.72±86625.87	1210715.22±117866.26	1169482.53±56588.36	976247.16±87482.55 b	293831±15969.71	254619.21±3198.5	704809.17±61012.75	1458254.35±39071.82	1467274.32±182078.11	1400612.85±96184.04 a	324239.39±19171.66	639797.71±18879	808569.87±27255.05	953983.72±1299.49	759521.75±35175.44	491259.62±15101.79 c
Cou-H 4.4	817413.15±961.02	999409.22±9623.25	482760.67±15649.57	321909.8±11818.25 b	1823524.11±282321.09	983663.79±27712.65	2121292.61±36295.16	341097.57±18103.07	396681.13±363.03 b	2389032.69±5850.3	2620217.83±45328.07	2335870.22±59240.24	1703707.8±96642.57	752767.22±2387.69 b	6442093.43±24985.39	5061481.97±207404.54	5887109.51±193736.66	5009734.06±101896.5	5294149.92±56277.62	5092391.46±506281.5 a	5689881.93±174363.91	5623005.29±251040.17	5484258.49±826756.61	6910285.98±254798.69	6464180.05±77953.7	5596019.13±123287.45 a
Cou-H 6.7	40008292.3±2025191.48	32330199.27±1469040.13	13393389.06±9204.66	15378396.45±250831.97 c	33427706.74±1364087.09	29799059.98±1008296.53	23411474.16±2358001.46	4594754.6±1315770.32	2107231.93±379651.65 d	128487977.26±1483366.66	133953636.28±4506147.77	111186566.63±2429221.62	52767814.23±468030.87	56544567.07±1859006.22 a	16223956.35±443800.75	14077264.45±578838.24	14356707.74±797447.88	15871559.42±298048.67	18092691.85±117519.36	14497606.26±53461.91 c	20136939.29±218318.9	18308108.65±96085.11	18569769.59±1522007.12	20732346.49±816951.83	20273505.03±610428.28	20559950.15±301719.03 b
Cou-H 9.1	6509622.25±257451.46	9314429.44±513245.29	36266242.17±5465988.63	60543602.13±5816423.34 b	0	0	0	0	0	48524053.28±6306981.89	62680477.95±1271061.62	171567436.51±1521328.36	252116946.36±15725383.41	233004364.25±20858095.32 a	0	0	550290.72±57711.56	682901.14±34703.9	1206159.1±12874.56	1510873.2±96584.53 c	0	1738760.99±12237.78	4245749±506113.36	6229604.55±109814.43	8442191.09±91613.89	7256712.67±581946.29 c
Cou-H 11.6	12771274.55±1968844.47	14520528.81±1488015.48	16208102.41±1410223	11944019.8±785843.49 a	744244.36±44543.57	947512.87±163761.15	870510.54±92879.13	756913.09±42113.13	843538.51±82622.96 b	961837.15±90796.21	521417.49±28561.2	785663.24±61013.16	816114.32±50058.14	0	1158330.01±11988.21	1109778.17±141.54	1294778.98±27810.72	1153324.86±32554.88	1061130.34±7143.87	677128.04±60394.44 b	1041941.02±13383.99	779665.6±99582.86	547983.01±75183.32	532242.34±35131.01	515856.66±2261.1	376423.03±46017.93 b
Cou-HH 2.8	174532.34±26195.34	109120.33±333.3	0	0	857521.02±59341.01	827997.87±37438.51	1417060.99±20305.54	1334974.66±83241.75	1612006.59±51911.91 a	2216773.1±161610.99	1698829.69±94974.07	1340077.95±87869.31	948013.07±18871.66	821912.8±30561.38 b	115863.99±13339.21	70404.98±4410.8	116347.93±4126.49	152836.08±430.55	198217.31±7470.17	430027.74±13574.26 c	391165.81±16839.9	116563.37±4706.53	220013.13±16123.4	556747.39±13650.06	792948.05±47226.27	833498.18±29666.43 b
Cou-HP 4.0	376890.54±10508.06	557273.65±6047.37	413257.81±25124.76	207803.77±14716.66 d	319145.04±12075.02	576730.07±28553.35	1232713.77±27613.11	922904.62±88242.43	1040160.82±33391.7 c	2035415.79±78276.9	1875089.6±18533.96	1482390.33±1822.73	1508033.52±13847.5	1124601.13±71647.09 c	117673.92±15103.71	131614.03±26235.44	780976.68±25305.95	1290194.77±5543.08	1548080.16±41701.96	1931303.22±44360.31 b	105528.73±16310.1	711216.01±32449.45	1916099.69±272716.09	2235662.69±15779.47	2956405.79±139903.94	2422207.43±25543.47 a
Cou-HP 5.1	2909418.73±169781.48	4697835.5±2136.77	2057792.76±244241.82	1531195.72±77670.24 b	352026.02±39538.48	571527.01±12422.4	1111010.9±16267.86	160085.2±19718.57	989938.92±16987.42 c	4886220.85±342000.94	5432688.25±67766.08	7063914.43±86361.99	4210265.15±18226.63	6947490.14±85891.66 a	97617.3±2761.06	151705.05±23247.94	795791.76±107823.79	1026434.38±56517.43	1424395.7±49791.15	1828194.33±232181.21 b	119960.56±6514.78	244014.64±9994.58	460294.9±8368.2	843451.02±30553.08	734429.43±33771.53	764618.39±48739.89 c
Fer-H 1.8	2456885.01±50112.61	3770780.04±484715.89	5036074.52±291558.39	4158641.7±461875.81 b	219163.52±10071.01	372399.01±14328.69	480875.72±44243.95	765774.52±71740.54	344218.2±15674.76 d	2262470.72±132535.74	3310014.08±311455.08	4248888.21±5747.06	6463509.21±208798.48	7961804.09±523739.52 a	226097.3±5995.88	290682.86±7260.03	753460.78±34425.14	961384.22±24299.9	1184196.41±29454.82	1186645.76±33202.45 cd	573629.59±10469.45	1317071.24±21415.72	1925621.04±346755.64	2703196.83±57216.2	2695785.43±14664.61	2181770.41±131100.35 c
Fer-H 8.7	138405.06±4571.64	3293004.35±448780.52	13842718.7±552995.44	40397291.62±846057.92 a	168875.17±36695.22	387253.95±16282.27	814380.33±32940.54	4862640.97±30548.04	1185640.36±54638.66 d	5871825.43±11933.7	6752436.36±791870.38	18080283.61±50820.51	91445950.3±276346.49	36543252.46±15150.15 b	179231.41±17434.72	249921.16±23987.77	1037903.63±19674.03	1377631.43±10895.12	1842040.6±136398.13	1686415.03±5362.65 d	350544.38±20010.82	801434.72±31994.97	1107412.73±265981.83	1805795.57±75587.36	2679087.61±8614.09	3973936.99±36848.99 c
Fer-H 9.1	1941678.8±362648.2	5354482.85±499436.05	7334608.99±573730.67	13410660.97±855256.04 a	781513.65±11829.24	996301.37±126346.81	1668258.24±64665.6	0	1125898.57±19396.09 c	19250126.26±162546.24	26060496.19±1436789.99	24753827.94±358914.24	28498372.11±1219391.16	14122317.65±500129.11 a	1142291.31±8689	1074006.43±134169.28	1913841.3±28696.98	2079648.61±107867.34	2675153.72±41760.75	2776770.4±83856.78 bc	1176791.58±57772.56	1525009.88±45173.27	1607866.51±336854.39	2551025.62±60091.81	2629307.32±82221.37	3242924.8±94404.84 b
Fer-HH 3.2	0	31725398.81±742717.62	45003207.35±1054080.24	39875790.2±120854.64 c	3488927.04±101893.73	2659453.74±53980.34	89490195.77±1275180.09	67813000.93±2678858.17	115726585.46±1607768.68 b	2060680.75±106752.35	94607853.85±1929707.05	209035888.32±4897118.88	162212398.66±8752143.87	199917154.15±4983671.63 a	0	0	0	319792.55±15989.94	392591.09±22525.68	451007.2±11831.56 d	0	0	407326.12±25437.97	541767.41±37006.83	475433.73±51490.51	2465662.03±98935.59 d
Fer-HH 3.8	0	0	0	172746.83±16843.95 b	119411.01±5400.47	165294.76±3641.29	463005.65±10287.71	168478.65±15625.31	238132.71±16155.34 b	1537606.34±119996.54	1771943.54±63744.61	939676.32±22131.67	750330.24±3526.97	0	230862.5±24485.63	190287.55±11204.91	553844.34±27830.77	768488.73±51352.71	856682.44±824.15	747266.91±78788.04 a	209237.28±10610.12	440196.69±38150.15	1000201.16±61547.02	1177601.56±32553.88	998828.57±4537.04	656812.49±40621.15 a
Fer-HP 5.6	2907290.7±358646.73	3511286.96±84822.74	2554101.51±100421.51	2221480.13±128314.39 b	911031.15±73361.68	1133129.43±25357.64	960788.41±2987.46	314344.28±17938.99	567247.99±94919.83 c	10241460.48±267632.76	12186641.89±55957.06	11422679.85±1210933.82	10464981.76±161048.26	12431752.73±284029.34 a	1023968.28±27830.92	938443.61±7213.5	1286655.44±19557.73	1077464.96±26354.79	1180464.84±19786.9	1033263.73±50149.32 c	1092004.39±37730.69	1010689.51±8372.35	923541.04±58014.85	932495.26±13624.58	889995.37±14639.5	780071.17±7877.58 c
Note: The peak area were expressed as “mean ± sd”. Different lower-case letters indicated that there was significant differences between different treatment groups at the mature grape (Turkey, p<0.05)
